# Supplementary material for: The genetic basis for inactivation of Wnt pathway in human osteosarcoma
Source: BMC Cancer. 2014 Jun 18;14:450. doi: 10.1186/1471-2407-14-450 (PMC4074405; doi:10.1186/1471-2407-14-450)
Supplement: Additional file 1 — Gene differential expression of osteosarcoma samples. [file 1471-2407-14-450-S1.xls]

## Sheet: Sheet1
Gene name	p-value (differential increased expression)	p-value (differential decreased expression)
'ZZZ3'	0.00117913	0.000368078
'ZZEF1'	0.304735	0.809718
'ZYX'	0.536874	0.000489006
'ZYG11BL'	1	1
'ZYG11B'	1	0.0551084
'ZXDC'	0.195284	1
'ZXDB'	1	1
'ZWINT'	0.0174719	0.0203528
'ZWILCH'	0.00412438	0.00166574
'ZW10'	0.131342	0.0101009
'ZUBR1'	0.154318	0.030657
'ZSWIM4'	1	0.218303
'ZSWIM3'	0.635946	0.0731836
'ZSWIM2'	0.238331	0.301184
'ZSWIM1'	0.635946	0.0731836
'ZSCAN5'	0.135436	0.634089
'ZSCAN4'	0.135436	0.238331
'ZSCAN2'	0.0801505	0.000275367
'ZSCAN1'	0.507042	0.140976
'ZRANB3'	0.635946	0.119917
'ZRANB1'	0.507042	0.00134114
'ZPLD1'	0.151543	0.708388
'ZPBP2'	1	0.0225793
'ZPBP'	0.0486006	0.0266381
'ZP4'	0.381425	0.475868
'ZP3'	1	1
'ZP2'	1	0.770861
'ZNRF4'	1	0.218303
'ZNRF2'	0.628193	0.0183112
'ZNRF1'	0.507042	0.00743241
'ZNRD1'	1	0.0602077
'ZNHIT4'	1	0.0838116
'ZNHIT3'	0.507042	0.341022
'ZNHIT1'	1	0.226453
'ZNFX1'	0.635946	0.251202
'ZNFN1A5'	0.507042	0.000501154
'ZNFN1A4'	0.260563	0.601951
'ZNFN1A3'	1	0.0225793
'ZNFN1A2'	0.343685	0.566901
'ZNFN1A1'	0.0853524	0.0266381
'ZNF96'	1	0.00763275
'ZNF93'	1	0.81132
'ZNF91'	1	0.632068
'ZNF9'	0.381425	1
'ZNF85'	1	0.81132
'ZNF84'	0.505818	0.00763275
'ZNF83'	0.507042	0.457661
'ZNF81'	1	1
'ZNF80'	0.0999845	0.708388
'ZNF8'	0.507042	0.140976
'ZNF79'	1	0.460545
'ZNF77'	1	0.460545
'ZNF76'	0.578977	0.0331401
'ZNF75A'	1	0.586616
'ZNF75'	1	1
'ZNF747'	1	0.814894
'ZNF746'	1	0.000168096
'ZNF74'	0.0801505	2.33e-09
'ZNF721'	0.578977	0.688365
'ZNF720'	0.711475	0.301184
'ZNF718'	0.274632	0.643084
'ZNF713'	0.591999	0.468849
'ZNF710'	0.0301893	2.24921e-05
'ZNF71'	0.0709839	0.238331
'ZNF709'	1	0.218303
'ZNF707'	1	1
'ZNF706'	0.633093	0.416667
'ZNF703'	1	0.226707
'ZNF702'	1	0.616612
'ZNF701'	0.507042	0.457661
'ZNF70'	0.591999	6e-11
'ZNF7'	1	1
'ZNF696'	1	1
'ZNF695'	0.635946	0.539214
'ZNF692'	0.332282	0.301184
'ZNF691'	0.304735	0.000639938
'ZNF690'	0.591999	0.00932564
'ZNF689'	1	0.814894
'ZNF688'	1	0.814894
'ZNF687'	0.440413	0.0905533
'ZNF684'	0.304735	0.00416144
'ZNF683'	1	0.0318079
'ZNF682'	1	0.81132
'ZNF680'	0.213513	1
'ZNF679'	0.213513	0.795248
'ZNF678'	0.475877	1
'ZNF677'	0.507042	0.457661
'ZNF676'	1	0.81207
'ZNF675'	1	0.632068
'ZNF673'	1	1
'ZNF672'	0.332282	0.301184
'ZNF671'	0.135436	0.238331
'ZNF670'	0.635946	0.539214
'ZNF669'	0.635946	0.539214
'ZNF668'	1	0.814894
'ZNF667'	0.0709839	0.238331
'ZNF665'	0.507042	0.457661
'ZNF664'	1	0.0266381
'ZNF660'	0.508023	0.643084
'ZNF659'	1	1
'ZNF655'	1	0.636128
'ZNF654'	0.636128	0.153249
'ZNF653'	1	0.218303
'ZNF652'	0.635946	0.56722
'ZNF651'	0.508023	0.643084
'ZNF650'	0.726099	0.0602077
'ZNF649'	0.260563	0.462217
'ZNF646'	1	0.814894
'ZNF645'	1	1
'ZNF644'	0.000155156	0.00136053
'ZNF643'	0.304735	0.00416144
'ZNF641'	1	0.301548
'ZNF639'	1	0.440316
'ZNF638'	0.475877	0.12968
'ZNF625'	1	0.218303
'ZNF624'	0.00306485	1
'ZNF623'	1	0.668676
'ZNF622'	0.806515	1
'ZNF619'	0.218635	1
'ZNF618'	0.218635	0.694436
'ZNF616'	0.260563	0.807852
'ZNF614'	0.260563	0.625254
'ZNF613'	0.260563	0.462217
'ZNF611'	1	0.616612
'ZNF610'	0.507042	0.327557
'ZNF609'	0.0801505	0.000517844
'ZNF606'	0.507042	0.140976
'ZNF605'	0.507042	0.00963531
'ZNF6'	1	1
'ZNF598'	1	0.749813
'ZNF597'	1	0.586616
'ZNF596'	0.453759	0.0288892
'ZNF595'	0.274632	0.643084
'ZNF592'	0.0301893	0.000275367
'ZNF589'	1	1
'ZNF588'	0.213513	1
'ZNF587'	0.507042	0.140976
'ZNF586'	0.260563	0.155605
'ZNF585B'	1	0.47626
'ZNF585A'	1	0.47626
'ZNF584'	1	0.332282
'ZNF583'	0.0709839	0.238331
'ZNF582'	0.0709839	0.238331
'ZNF581'	0.260563	0.226453
'ZNF580'	0.260563	0.327557
'ZNF579'	0.260563	0.214865
'ZNF577'	0.260563	0.462217
'ZNF576'	1	0.0550446
'ZNF574'	1	0.0940609
'ZNF573'	1	0.465345
'ZNF572'	0.608889	1
'ZNF570'	1	0.34073
'ZNF57'	1	0.460545
'ZNF569'	1	0.34073
'ZNF568'	1	0.807852
'ZNF566'	1	0.806515
'ZNF565'	0.578977	0.328196
'ZNF564'	1	0.218303
'ZNF563'	1	0.218303
'ZNF562'	1	0.218303
'ZNF561'	1	0.218303
'ZNF560'	1	0.139841
'ZNF559'	1	0.139841
'ZNF558'	1	0.218303
'ZNF557'	1	0.218303
'ZNF556'	1	0.460545
'ZNF555'	1	0.460545
'ZNF554'	0.635946	0.623354
'ZNF553'	1	0.814894
'ZNF552'	0.507042	0.140976
'ZNF551'	0.135436	0.238331
'ZNF549'	0.135436	0.223071
'ZNF548'	0.135436	0.223071
'ZNF547'	0.135436	0.0559184
'ZNF546'	0.507042	0.805784
'ZNF545'	1	0.806515
'ZNF544'	0.507042	0.140976
'ZNF543'	0.507042	0.0312322
'ZNF542'	0.0709839	0.238331
'ZNF541'	1	1
'ZNF540'	1	0.47626
'ZNF536'	1	0.552829
'ZNF533'	0.0853524	0.0680751
'ZNF532'	0.251202	0.5369
'ZNF530'	0.135436	0.223071
'ZNF529'	1	0.806515
'ZNF528'	0.507042	0.327557
'ZNF524'	0.260563	0.327557
'ZNF521'	0.482191	0.407571
'ZNF514'	1	0.301184
'ZNF513'	1	0.0214126
'ZNF512'	1	0.00843988
'ZNF511'	1	0.0214126
'ZNF510'	0.0301893	0.341022
'ZNF509'	0.304735	1
'ZNF507'	0.749756	0.552829
'ZNF503'	0.0704916	0.00393121
'ZNF502'	0.508023	0.643084
'ZNF501'	0.508023	0.643084
'ZNF500'	1	0.586616
'ZNF499'	0.0259282	0.123317
'ZNF498'	1	0.623354
'ZNF497'	1	0.332282
'ZNF496'	0.635946	0.539214
'ZNF493'	1	0.81132
'ZNF491'	1	0.218303
'ZNF490'	1	0.218303
'ZNF488'	0.269357	0.0838116
'ZNF485'	0.0801505	0.0959935
'ZNF483'	1	0.506098
'ZNF480'	0.507042	0.327557
'ZNF473'	1	0.453759
'ZNF471'	0.0709839	0.238331
'ZNF470'	0.0709839	0.238331
'ZNF467'	1	0.000168096
'ZNF462'	0.508023	0.229671
'ZNF454'	0.260563	0.170188
'ZNF451'	0.23361	0.301184
'ZNF45'	0.260563	0.0853524
'ZNF449'	1	1
'ZNF447'	0.507042	0.140976
'ZNF446'	0.33647	0.218303
'ZNF445'	0.508023	0.643084
'ZNF444'	0.507042	0.226453
'ZNF443'	1	0.218303
'ZNF442'	1	0.218303
'ZNF441'	1	0.218303
'ZNF44'	1	0.218303
'ZNF439'	1	0.218303
'ZNF438'	0.0801505	0.181585
'ZNF436'	0.578977	0.0309464
'ZNF435'	1	0.00763275
'ZNF434'	1	0.586616
'ZNF432'	0.260563	0.807852
'ZNF431'	1	0.81132
'ZNF43'	1	0.81132
'ZNF426'	1	0.139841
'ZNF423'	0.691513	0.000435603
'ZNF420'	1	0.47626
'ZNF42'	0.0259282	0.116386
'ZNF419'	0.135436	0.223071
'ZNF417'	0.507042	0.140976
'ZNF416'	0.135436	0.223071
'ZNF415'	1	0.616612
'ZNF414'	1	0.218303
'ZNF410'	0.0301893	0.000199438
'ZNF41'	1	1
'ZNF408'	1	0.460545
'ZNF407'	0.475393	1
'ZNF406'	0.803105	1
'ZNF403'	0.507042	0.341022
'ZNF398'	1	0.0853524
'ZNF397'	0.596058	0.289075
'ZNF396'	0.596058	0.289075
'ZNF395'	1	0.226707
'ZNF394'	1	0.634089
'ZNF385'	0.455164	0.15058
'ZNF384'	1	0.0747439
'ZNF383'	1	0.47626
'ZNF38'	1	0.814894
'ZNF367'	0.0301893	0.341022
'ZNF366'	0.332282	1
'ZNF365'	0.00467465	0.0189652
'ZNF364'	0.475877	0.341022
'ZNF354C'	0.260563	0.170188
'ZNF354B'	0.260563	0.170188
'ZNF354A'	0.260563	0.170188
'ZNF350'	0.260563	0.462217
'ZNF35'	0.508023	0.643084
'ZNF347'	1	0.616612
'ZNF346'	0.260563	0.0394306
'ZNF345'	1	0.806515
'ZNF343'	1	0.00138197
'ZNF342'	1	1
'ZNF341'	0.635946	1
'ZNF34'	1	1
'ZNF33B'	0.213513	0.0331401
'ZNF33A'	0.0801505	0.181585
'ZNF337'	0.264541	0.0602077
'ZNF336'	0.47626	0.0680751
'ZNF335'	0.393244	0.0731836
'ZNF334'	0.213932	0.0266381
'ZNF333'	1	0.32562
'ZNF331'	0.507042	0.457661
'ZNF330'	0.344574	0.668676
'ZNF329'	0.507042	0.140976
'ZNF326'	0.000155156	0.00572649
'ZNF324'	0.340895	0.141849
'ZNF323'	1	0.00763275
'ZNF322A'	1	0.00763275
'ZNF32'	0.0801505	0.0959935
'ZNF319'	0.507042	0.000774469
'ZNF318'	0.578977	0.0470618
'ZNF317'	1	0.218303
'ZNF313'	0.635946	0.251202
'ZNF312'	0.240895	0.00380043
'ZNF31'	0.304735	0.0070829
'ZNF307'	1	0.00763275
'ZNF304'	0.507042	0.030657
'ZNF302'	1	1
'ZNF300'	0.749756	1
'ZNF30'	1	1
'ZNF3'	1	0.814894
'ZNF295'	0.691513	0.506098
'ZNF294'	0.81381	0.711446
'ZNF291'	0.000518187	0.0133743
'ZNF287'	0.00306485	1
'ZNF286'	0.00117913	0.770861
'ZNF285'	0.260563	0.238331
'ZNF282'	1	0.0853524
'ZNF281'	0.264541	1
'ZNF28'	1	0.616612
'ZNF278'	0.591999	9.18e-08
'ZNF277'	0.123317	0.0680751
'ZNF276'	0.260563	0.227659
'ZNF274'	0.507042	0.140976
'ZNF271'	0.596058	0.289075
'ZNF268'	0.505818	0.00763275
'ZNF267'	1	0.301184
'ZNF266'	1	0.139841
'ZNF265'	0.00688511	0.0455246
'ZNF264'	0.507042	0.0312322
'ZNF263'	1	0.586616
'ZNF26'	0.635946	0.010619
'ZNF259'	0.562903	0.0216081
'ZNF257'	1	0.81207
'ZNF256'	0.507042	0.140976
'ZNF254'	1	1
'ZNF253'	1	0.812405
'ZNF250'	1	1
'ZNF25'	0.0801505	0.181585
'ZNF248'	0.0801505	0.181585
'ZNF24'	0.596058	0.289075
'ZNF239'	0.0801505	0.0959935
'ZNF238'	0.552829	1
'ZNF236'	0.473626	0.407571
'ZNF235'	0.260563	0.0853524
'ZNF234'	0.260563	0.0853524
'ZNF233'	0.260563	0.0853524
'ZNF232'	0.304735	0.811588
'ZNF230'	0.260563	0.0853524
'ZNF23'	0.455164	3.20358e-05
'ZNF229'	0.260563	0.238331
'ZNF228'	0.260563	0.0853524
'ZNF227'	0.260563	0.0853524
'ZNF226'	0.260563	0.0853524
'ZNF225'	0.260563	0.0853524
'ZNF224'	0.260563	0.0853524
'ZNF223'	0.260563	0.0853524
'ZNF222'	0.260563	0.0853524
'ZNF221'	0.260563	0.0853524
'ZNF22'	0.0782863	0.143241
'ZNF219'	0.0301893	1.42877e-06
'ZNF217'	1	0.596058
'ZNF215'	1	1
'ZNF214'	1	1
'ZNF213'	1	0.586616
'ZNF212'	1	0.0262133
'ZNF211'	0.135436	0.223071
'ZNF208'	1	1
'ZNF207'	1	0.795248
'ZNF206'	1	0.779477
'ZNF205'	1	0.586616
'ZNF202'	0.562903	0.218635
'ZNF200'	1	0.586616
'ZNF20'	1	0.218303
'ZNF2'	1	0.301184
'ZNF198'	0.644153	0.460545
'ZNF197'	0.508023	0.643084
'ZNF195'	1	0.762789
'ZNF193'	1	0.00763275
'ZNF192'	1	0.00763275
'ZNF19'	0.135436	0.000101413
'ZNF189'	1	0.0438039
'ZNF187'	1	0.00763275
'ZNF184'	0.688689	0.00255855
'ZNF182'	1	1
'ZNF181'	1	1
'ZNF180'	0.260563	0.0983086
'ZNF18'	0.00117913	0.731896
'ZNF179'	0.00766193	0.779477
'ZNF177'	1	0.139841
'ZNF175'	0.135436	0.462217
'ZNF174'	1	0.586616
'ZNF169'	0.0301893	0.726711
'ZNF167'	0.508023	0.643084
'ZNF165'	1	0.00763275
'ZNF161'	0.691513	0.643084
'ZNF160'	1	0.616612
'ZNF16'	1	0.566901
'ZNF157'	1	1
'ZNF155'	0.260563	0.0853524
'ZNF148'	0.158415	0.688365
'ZNF146'	0.578977	0.328196
'ZNF143'	1	0.141849
'ZNF142'	0.507042	0.139225
'ZNF141'	1	0.688365
'ZNF140'	0.505818	0.00763275
'ZNF14'	1	0.807852
'ZNF138'	0.213513	1
'ZNF136'	1	0.218303
'ZNF135'	0.507042	0.140976
'ZNF134'	0.135436	0.223071
'ZNF133'	1	0.0101852
'ZNF132'	1	0.81207
'ZNF131'	0.468849	1
'ZNF124'	0.635946	0.539214
'ZNF12'	0.507042	0.447323
'ZNF114'	1	1
'ZNF101'	1	0.462217
'ZNF100'	1	0.81132
'ZNF10'	0.505818	0.00763275
'ZMYND19'	1	0.34017
'ZMYND17'	1	0.000227203
'ZMYND15'	0.304735	1
'ZMYND12'	0.304735	0.000639938
'ZMYND11'	0.33647	0.0959935
'ZMYND10'	0.688689	0.15058
'ZMYM6'	1	0.0162112
'ZMYM5'	0.644153	0.479654
'ZMYM4'	1	0.030657
'ZMYM3'	1	1
'ZMYM1'	1	0.0162112
'ZMPSTE24'	0.578977	0.00416144
'ZMAT5'	0.591999	2.04416e-06
'ZMAT4'	1	0.153249
'ZMAT2'	0.135436	1
'ZMAT1'	1	1
'ZKSCAN1'	1	0.633093
'ZIM3'	0.507042	0.0312322
'ZIM2'	0.390047	0.238331
'ZIC5'	1	0.32562
'ZIC4'	0.332282	1
'ZIC3'	1	1
'ZIC2'	1	0.32562
'ZIC1'	0.332282	1
'ZHX3'	1	0.0680751
'ZHX2'	0.608889	1
'ZHX1'	0.608889	1
'ZGPAT'	1	0.195284
'ZFYVE9'	1	0.0551084
'ZFYVE28'	0.304735	1
'ZFYVE27'	1	0.000303119
'ZFYVE26'	0.00412438	4.4634e-06
'ZFYVE21'	0.0801505	1.38938e-05
'ZFYVE20'	1	0.643084
'ZFYVE19'	0.591999	0.000804937
'ZFYVE16'	0.390047	0.566901
'ZFYVE1'	0.0301893	0.000199438
'ZFY'	1	1
'ZFX'	1	1
'ZFR'	0.536874	1
'ZFPM2'	0.779082	1
'ZFPM1'	0.260563	0.000406486
'ZFPL1'	0.578977	0.296238
'ZFP95'	1	0.634089
'ZFP91'	0.762789	0.119917
'ZFP90'	1	0.015778
'ZFP64'	0.635946	0.251202
'ZFP42'	0.711475	0.158415
'ZFP41'	1	1
'ZFP37'	0.213513	0.341022
'ZFP36L1'	0.00766193	3.26238e-05
'ZFP36'	0.507042	0.623354
'ZFP30'	1	0.47626
'ZFP3'	0.304735	1
'ZFP28'	0.0709839	0.238331
'ZFP260'	1	0.806515
'ZFP2'	0.260563	0.170188
'ZFP161'	0.800235	0.643084
'ZFP106'	0.591999	0.00166574
'ZFP1'	0.507042	0.00743241
'ZFHX4'	0.596058	0.416667
'ZFHX1B'	0.0843727	0.0266381
'ZFAND2B'	0.507042	0.0394306
'ZFAND2A'	1	0.00224774
'ZFAND1'	1	0.170188
'ZF'	0.586615	0.0427658
'ZDHHC9'	1	1
'ZDHHC8'	0.0301893	1.6e-09
'ZDHHC7'	0.260563	0.000152209
'ZDHHC6'	0.135436	0.00124955
'ZDHHC5'	1	0.429846
'ZDHHC4'	0.507042	0.447323
'ZDHHC3'	0.508023	0.643084
'ZDHHC23'	0.460545	0.668676
'ZDHHC22'	0.0184089	9.5205e-07
'ZDHHC21'	0.624973	0.15058
'ZDHHC2'	1	0.119917
'ZDHHC19'	1	1
'ZDHHC18'	1	0.057532
'ZDHHC17'	0.210369	0.170188
'ZDHHC16'	1	0.0488652
'ZDHHC15'	1	1
'ZDHHC14'	0.429846	0.688365
'ZDHHC13'	1	0.668676
'ZDHHC12'	1	1
'ZDHHC11'	0.622666	1
'ZDHHC1'	0.507042	0.000732991
'ZD52F10'	1	1
'ZCWPW2'	1	1
'ZCWPW1'	1	0.814894
'ZCSL3'	0.792589	1
'ZCRB1'	0.127828	0.0183112
'ZCCHC9'	0.390047	0.566901
'ZCCHC8'	1	0.81207
'ZCCHC7'	1	0.539214
'ZCCHC6'	0.304735	0.456501
'ZCCHC5'	1	1
'ZCCHC3'	0.752652	0.00763275
'ZCCHC2'	0.42333	0.5369
'ZCCHC16'	1	1
'ZCCHC14'	0.507042	0.000631921
'ZCCHC13'	1	1
'ZCCHC12'	1	1
'ZCCHC11'	1	0.0551084
'ZCCHC10'	0.507042	0.429846
'ZC3HC1'	1	0.00305629
'ZC3HAV1'	1	0.158415
'ZC3H8'	0.440413	0.301548
'ZC3H7B'	0.213513	1.88785e-05
'ZC3H7A'	1	1
'ZC3H3'	1	1
'ZC3H13'	1	0.0874175
'ZC3H12B'	1	1
'ZC3H12A'	1	0.00932564
'ZC3H11A'	1	0.453759
'ZC3H10'	0.260563	0.601951
'ZBTB9'	1	0.0838116
'ZBTB8OS'	1	0.057532
'ZBTB8'	1	0.057532
'ZBTB7A'	1	0.32562
'ZBTB6'	0.213513	1
'ZBTB5'	1	0.539214
'ZBTB43'	0.213513	0.770861
'ZBTB41'	0.145178	0.708388
'ZBTB40'	0.578977	0.0309464
'ZBTB4'	0.578977	0.34073
'ZBTB39'	1	0.081851
'ZBTB37'	0.0332034	0.0853112
'ZBTB33'	1	1
'ZBTB32'	0.578977	0.223071
'ZBTB3'	0.578977	0.779082
'ZBTB26'	0.213513	1
'ZBTB25'	0.0301893	1.38938e-05
'ZBTB24'	0.301551	0.688365
'ZBTB22'	1	0.0838116
'ZBTB20'	0.469767	0.708388
'ZBTB2'	1	0.552829
'ZBTB17'	0.578977	0.0956503
'ZBTB16'	0.59633	0.081851
'ZBTB11'	1	1
'ZBTB10'	0.482191	0.170188
'ZBTB1'	0.0301893	1.38938e-05
'ZBP1'	0.803105	0.0266381
'ZBED4'	0.591999	1.16396e-05
'ZBED3'	0.288462	1
'ZAR1'	0.339278	1
'ZAP70'	1	0.153249
'ZAN'	1	0.814894
'ZAK'	1	0.0183112
'ZADH2'	0.475393	1
'ZADH1'	0.0301893	0.000199438
'ZA20D3'	0.00147976	0.0070829
'ZA20D2'	0.264541	0.0438039
'ZA20D1'	0.0163579	0.213957
'Z83955'	0.151143	1
'Z74615'	0.635946	0.643084
'Z68978'	0.688689	0.668676
'Z22780'	1	1
'YY1AP1'	0.120014	0.0550446
'YY1'	0.00117913	0.000275367
'YWHAZ'	0.462217	0.416667
'YWHAQ'	0.507042	0.00646385
'YWHAH'	0.591999	9.18e-08
'YWHAG'	1	1
'YWHAE'	0.304735	0.624973
'YWHAB'	0.226747	0.0101852
'YTHDF3'	0.792589	0.416667
'YTHDF2'	1	0.0983086
'YTHDF1'	1	0.170188
'YTHDC2'	0.462217	0.170188
'YTHDC1'	0.624973	0.407571
'YSK4'	0.635946	0.119917
'YPEL5'	0.340895	0.010619
'YPEL4'	1	0.429846
'YPEL2'	0.635946	0.634089
'YPEL1'	0.591999	3.064e-08
'YME1L1'	0.0801505	0.064468
'YKT6'	1	0.00138197
'YIPF7'	0.124233	0.708388
'YIPF6'	1	1
'YIPF5'	0.632068	1
'YIPF4'	0.507042	0.0559184
'YIPF3'	0.578977	0.0254591
'YIPF2'	1	0.218303
'YIPF1'	0.154318	0.0133743
'YIF1B'	0.507042	0.462217
'YIF1A'	0.578977	0.296238
'YES1'	0.340895	0.0470618
'YEATS4'	0.33647	0.0680751
'YEATS2'	1	0.779477
'YBX2'	0.578977	0.47626
'YBX1'	0.304735	0.000639938
'YARS2'	0.0709839	0.56722
'YARS'	1	0.057532
'YAP1'	0.340895	0.0203528
'YAF2'	0.106943	0.0183112
'Y19188'	0.399169	0.0680751
'Y15065'	1	0.0680751
'Y13896'	1	0.694436
'Y13359'	0.0318079	0.338632
'Y12726'	0.800235	0.643084
'Y10275'	0.591999	0.469767
'Y09703'	0.0801505	1.16396e-05
'Y09306'	0.578977	0.731896
'Y00062'	0.145178	0.708388
'XYLT2'	0.635946	0.643084
'XYLT1'	0.635946	1
'XYLB'	0.796175	0.643084
'XTP7'	1	1
'XTP3TPA'	1	0.814894
'XRN2'	0.634089	0.0266381
'XRN1'	0.56722	0.688365
'XRCC6BP1'	0.0014842	0.0680751
'XRCC6'	0.213513	1.88785e-05
'XRCC5'	1	0.0427658
'XRCC4'	0.462217	0.416667
'XRCC2'	1	0.00758286
'XRCC1'	1	0.145178
'XPR1'	0.0470618	0.338632
'XPOT'	0.106943	0.688365
'XPO7'	1	0.0288892
'XPO6'	1	0.364542
'XPO5'	0.578977	0.0254591
'XPO4'	0.578977	0.465345
'XPO1'	0.507042	0.0853524
'XPNPEP2'	1	1
'XPNPEP1'	0.455164	0.00470449
'XPC'	0.381425	1
'XPA'	0.227031	0.229671
'XLKD1'	0.770861	1
'XKR8'	1	0.057532
'XKR6'	0.399395	0.0602077
'XKR4'	0.779082	0.416667
'XKR3'	0.213513	1.9068e-07
'XK'	1	1
'XG'	1	1
'XDH'	0.213932	0.00254205
'XCR1'	0.508023	0.643084
'XCL2'	0.0309464	0.708388
'XCL1'	0.0309464	0.708388
'XBP1'	0.591999	2.04416e-06
'XAGE5'	1	1
'XAGE3'	1	1
'XAB2'	1	0.218303
'XAB1'	1	0.00843988
'X99975'	0.213513	1
'X98272'	0.578977	0.0309464
'X98258'	1	0.809381
'X98085'	0.0318079	0.338632
'X95701'	0.635946	0.5369
'X94553'	0.227031	0.129166
'X91348'	0.0301893	1.6e-09
'X86816'	1	1
'X84838'	0.340895	0.643084
'X80038'	1	1
'X79067'	0.00766193	3.26238e-05
'X78928'	1	0.616612
'X75546'	0.301551	1
'X74611'	1	1
'X71345'	1	0.779477
'X64802'	0.339278	1
'X61598'	1	0.081851
'X54937'	0.301551	1
'X54150'	0.507042	0.447323
'X53655'	0.581807	0.00763275
'X52229'	0.364542	0.10707
'X51619'	0.34073	1
'X51602'	0.227031	0.623354
'X51444'	0.304735	0.762789
'X51420'	0.327557	0.0427658
'X16323'	0.399169	0.0680751
'X03541'	1	0.155605
'X02751'	0.0394306	0.0604235
'X02160'	1	0.218303
'WWTR1'	0.465345	1
'WWP2'	0.507042	0.0283714
'WWP1'	0.812405	0.170188
'WWOX'	0.0704916	0.00103941
'WWC3'	1	1
'WWC2'	0.42333	1
'WWC1'	0.56722	1
'WTAP'	0.440413	0.226707
'WT1'	1	0.711446
'WSB2'	1	0.305449
'WSB1'	1	0.694436
'WRNIP1'	0.33647	0.000435603
'WRN'	1	0.226707
'WRB'	1	0.369045
'WNT9B'	1	0.440316
'WNT9A'	0.731898	1
'WNT8B'	1	0.000276683
'WNT8A'	0.507042	0.226707
'WNT7A'	0.539214	1
'WNT6'	0.507042	0.0394306
'WNT5B'	1	0.000406486
'WNT5A'	0.814894	0.0680751
'WNT4'	0.578977	0.0309464
'WNT3A'	0.731898	1
'WNT3'	1	0.440316
'WNT2B'	0.0801505	0.0070829
'WNT2'	0.139225	0.0680751
'WNT16'	0.123317	0.0680751
'WNT11'	0.644153	0.081851
'WNT10B'	0.507042	0.218303
'WNT10A'	0.507042	0.0394306
'WNT1'	0.507042	0.218303
'WNK4'	1	0.469767
'WNK3'	1	1
'WNK2'	0.0301893	0.456501
'WNK1'	1	0.000406486
'WIT1'	1	0.711446
'WISP3'	0.47626	1
'WISP2'	0.390047	0.153249
'WISP1'	1	1
'WIRE'	1	0.0488652
'WIPI2'	1	0.226453
'WIPI1'	0.0382657	0.2886
'WIG1'	1	0.688365
'WIF1'	0.0392254	0.0680751
'WIBG'	0.260563	0.601951
'WHSC2'	0.304735	1
'WHSC1L1'	1	0.226707
'WHSC1'	0.304735	1
'WFS1'	0.475877	1
'WFIKKN2'	0.635946	0.440316
'WFIKKN1'	1	0.229671
'WFDC9'	0.390047	0.0101852
'WFDC8'	0.390047	0.0101852
'WFDC6'	0.226747	0.0101852
'WFDC5'	0.0780632	0.0680751
'WFDC3'	0.393244	0.0731836
'WFDC2'	0.226747	0.0101852
'WFDC13'	0.393244	0.218635
'WFDC12'	0.0780632	0.0680751
'WFDC11'	0.390047	0.218635
'WFDC10B'	0.393244	0.218635
'WFDC1'	0.260563	5.46623e-05
'WEE1'	1	0.141849
'WDTC1'	1	0.057532
'WDSUB1'	0.795248	0.0756842
'WDSOF1'	0.328196	0.416667
'WDR81'	0.304735	0.468849
'WDR8'	0.304735	1
'WDR79'	0.578977	0.151143
'WDR78'	0.00103941	0.000781789
'WDR77'	5.42325e-06	0.0127128
'WDR76'	0.591999	0.00379257
'WDR75'	0.0956503	0.566901
'WDR74'	0.578977	0.779082
'WDR73'	0.0801505	0.000275367
'WDR72'	0.0392312	0.0317526
'WDR71'	1	0.32562
'WDR70'	0.468849	1
'WDR7'	0.81381	0.752779
'WDR69'	1	0.081851
'WDR68'	0.393244	0.364542
'WDR67'	0.608889	1
'WDR66'	1	0.81207
'WDR65'	0.304735	0.000639938
'WDR64'	0.364542	1
'WDR63'	5.29696e-05	0.0022159
'WDR62'	0.578977	0.223071
'WDR61'	0.0112542	0.00880065
'WDR60'	0.562903	0.00763275
'WDR6'	1	1
'WDR5B'	0.110859	1
'WDR59'	0.507042	0.00743241
'WDR57'	1	0.0309464
'WDR55'	0.135436	1
'WDR54'	1	0.0838116
'WDR53'	1	1
'WDR52'	0.231799	0.708388
'WDR51B'	0.479654	0.416667
'WDR51A'	0.578977	0.0602077
'WDR49'	0.469767	1
'WDR48'	0.608889	0.643084
'WDR47'	0.213513	0.00363231
'WDR46'	1	0.0838116
'WDR45L'	0.135436	0.0470618
'WDR45'	1	1
'WDR44'	1	1
'WDR42A'	0.0163579	0.168165
'WDR41'	0.106943	1
'WDR40B'	1	1
'WDR40A'	1	0.787237
'WDR4'	1	0.5369
'WDR39'	0.635946	1
'WDR37'	0.726099	0.110859
'WDR36'	0.462217	0.170188
'WDR35'	0.0225793	0.010619
'WDR34'	1	1
'WDR33'	0.635946	0.762789
'WDR32'	1	0.539214
'WDR31'	0.591999	0.749813
'WDR3'	0.00397151	0.244772
'WDR27'	0.139841	1
'WDR26'	0.711475	0.417278
'WDR25'	0.000155156	2.60411e-05
'WDR24'	1	0.229671
'WDR23'	0.0112542	1.644e-07
'WDR21C'	1	0.170188
'WDR21A'	0.0301893	0.000199438
'WDR20'	0.0301893	1.38938e-05
'WDR19'	0.591999	0.749813
'WDR18'	0.393244	0.343685
'WDR17'	0.81207	0.440316
'WDR16'	0.154318	1
'WDR13'	1	1
'WDR12'	0.507042	0.218303
'WDR1'	0.803105	1
'WDHD1'	0.00306485	0.000113475
'WDFY3'	0.47626	0.0853112
'WDFY2'	1	0.0318079
'WDFY1'	0.260563	0.381425
'WBSCR28'	1	0.625254
'WBSCR27'	1	0.625254
'WBSCR22'	1	0.462217
'WBSCR18'	1	0.462217
'WBSCR17'	0.591999	0.806515
'WBSCR16'	1	0.623354
'WBSCR1'	1	0.462217
'WBP5'	1	1
'WBP4'	1	0.465345
'WBP2'	0.635946	1
'WBP11'	0.0940609	0.0756842
'WBP1'	1	0.0838116
'WASPIP'	0.76547	0.264512
'WASL'	0.0843727	0.0680751
'WASF3'	0.644153	0.623354
'WASF2'	1	0.0956503
'WASF1'	0.18234	0.440316
'WAS'	1	1
'WARS2'	0.00397151	0.244772
'WARS'	0.00117913	8.83974e-05
'WAPAL'	0.135436	0.000501154
'WAC'	0.0801505	0.064468
'VWF'	0.635946	0.00758286
'VWCE'	0.578977	0.779082
'VTN'	0.507042	0.711446
'VTI1B'	0.00412438	2.94768e-06
'VTI1A'	0.135436	0.00124955
'VTCN1'	0.00397151	0.244772
'VSX1'	0.809381	0.0266381
'VSNL1'	0.0478289	0.010619
'VSIG9'	0.23361	0.708388
'VSIG4'	1	1
'VSIG2'	1	0.218635
'VSIG1'	1	1
'VRK3'	1	0.453759
'VRK2'	0.469767	1
'VRK1'	1.61873e-06	8.83974e-05
'VPS72'	0.227031	0.0999845
'VPS54'	1	0.475868
'VPS53'	0.304735	0.0559184
'VPS52'	1	0.0838116
'VPS4B'	0.42333	0.5369
'VPS4A'	1	0.0550446
'VPS45A'	0.0288977	0.0604235
'VPS41'	0.344574	0.00380043
'VPS39'	0.213513	0.00416144
'VPS37C'	1	0.552829
'VPS37B'	1	0.81207
'VPS37A'	1	0.119917
'VPS36'	0.260563	0.00816633
'VPS35'	0.635946	0.000435603
'VPS33B'	0.00147976	3.26238e-05
'VPS33A'	1	0.81207
'VPS29'	0.507042	1
'VPS28'	1	0.407571
'VPS26B'	0.369034	0.105913
'VPS26A'	1	0.0070829
'VPS25'	1	0.469767
'VPS24'	0.0602369	1
'VPS18'	0.591999	0.000804937
'VPS16'	0.752652	0.00138197
'VPS13C'	0.00224774	0.0317526
'VPS13B'	0.344574	0.416667
'VPS13A'	0.475877	0.229671
'VPS11'	0.507042	0.0956503
'VPREB3'	0.591999	6e-11
'VPREB1'	0.591999	4.386e-08
'VPRBP'	1	0.0394306
'VNN3'	1	1
'VNN2'	1	1
'VNN1'	1	1
'VN1R5'	0.635946	0.539214
'VN1R4'	0.507042	0.457661
'VN1R2'	0.507042	0.457661
'VN1R1'	0.135436	0.223071
'VMP'	0.307428	0.00380043
'VMO1'	0.304735	1
'VMD2L3'	0.244767	0.0680751
'VMD2L2'	1	0.0162112
'VMD2L1'	1	0.218303
'VMD2'	0.578977	0.779082
'VLDLR'	0.151543	0.182339
'VKORC1L1'	1	1
'VKORC1'	1	0.814894
'VIT'	0.455164	0.0394306
'VIPR2'	0.581807	0.00763275
'VIPR1'	0.508023	0.643084
'VIP'	1	1
'VIM'	0.0301893	0.110859
'VILL'	0.796175	0.643084
'VIL2'	0.440413	0.440316
'VIL1'	0.507042	0.0853524
'VHL'	1	0.332282
'VGLL4'	0.154318	0.226707
'VGLL3'	0.636128	0.301184
'VGLL2'	0.34073	1
'VGLL1'	1	1
'VGF'	1	0.226453
'VGCNL1'	1	0.158415
'VEZT'	0.0373758	0.0602077
'VEPH1'	0.634089	0.566901
'VENTX'	1	0.0214126
'VEGFC'	0.81207	0.440316
'VEGFB'	0.578977	0.596058
'VEGF'	0.578977	0.301548
'VDR'	0.482191	0.170188
'VDP'	0.12968	0.396475
'VDAC3'	1	0.226707
'VDAC2'	1	8.83974e-05
'VDAC1'	1	0.226707
'VCPIP1'	0.76547	1
'VCP'	0.578977	1
'VCL'	1	8.83974e-05
'VCAM1'	0.00150405	0.0604235
'VBP1'	1	1
'VAX2'	0.475877	0.12968
'VAV3'	0.00397151	0.10953
'VAV2'	0.591999	1
'VAV1'	1	0.218303
'VAT1'	1	0.23361
'VASP'	1	0.779477
'VASH1'	0.0184089	9.5205e-07
'VARSL'	1	0.0470618
'VARS'	1	0.0959935
'VAPB'	0.803105	0.0266381
'VAPA'	0.596058	0.731896
'VANGL1'	0.003462	0.098638
'VAMP8'	0.120014	0.749813
'VAMP5'	0.120014	0.749813
'VAMP4'	0.123317	0.708388
'VAMP3'	0.591999	0.807852
'VAMP2'	0.154318	0.465345
'VAMP1'	1	0.0747439
'VAC14'	0.635946	0.003462
'V00541'	1	0.301548
'UXT'	1	1
'UXS1'	0.610694	0.0680751
'UVRAG'	0.644153	0.081851
'UTY'	1	1
'UTX'	1	1
'UTS2D'	0.473626	0.668676
'UTS2'	0.591999	1
'UTRN'	0.474278	1
'UTP6'	1	0.805784
'UTP20'	0.036625	0.0266381
'UTP18'	0.226747	1
'UTP15'	0.269357	1
'UTP14C'	0.507042	0.016595
'UTP14A'	1	1
'UTP11L'	1	0.00932564
'UTF1'	1	0.0214126
'UST'	1	1
'USPL1'	0.227031	0.462217
'USP9Y'	1	1
'USP9X'	1	1
'USP8'	0.591999	0.0983086
'USP7'	1	1
'USP6'	0.304735	1
'USP54'	1	0.000227203
'USP53'	0.227659	0.168165
'USP52'	0.260563	0.601951
'USP5'	1	0.00254205
'USP49'	0.578977	0.0203528
'USP48'	0.578977	0.0309464
'USP47'	0.56722	0.407571
'USP46'	0.187587	0.396475
'USP44'	0.0373758	0.0602077
'USP4'	1	1
'USP39'	0.120014	0.749813
'USP38'	0.482191	0.668676
'USP37'	0.507042	0.139225
'USP36'	0.393244	0.42333
'USP34'	0.507042	0.0262133
'USP33'	0.00147976	0.00101144
'USP32'	0.635946	0.634089
'USP31'	0.635946	0.539214
'USP30'	0.507042	0.181585
'USP3'	0.000176657	0.0112605
'USP29'	0.507042	0.0312322
'USP28'	0.507042	0.0214126
'USP26'	1	1
'USP25'	0.339278	0.711446
'USP21'	0.0818535	0.0782911
'USP20'	1	1
'USP2'	1	0.0331401
'USP18'	0.213513	1.009e-08
'USP16'	1	0.475868
'USP15'	0.0339822	0.170188
'USP14'	1	0.0838116
'USP13'	1	0.688365
'USP12'	0.644153	0.462217
'USP11'	1	1
'USP10'	0.260563	0.000152209
'USP1'	0.00255874	0.0022159
'USMG5'	0.591999	0.0245373
'USHBP1'	1	0.32474
'USH3A'	0.465345	1
'USH2A'	0.814894	0.643084
'USH1G'	0.635946	0.56722
'USH1C'	1	0.668676
'USF2'	1	0.81132
'USF1'	0.0818535	0.0782911
'URP2'	0.578977	0.596058
'UROS'	1	0.00126993
'UROD'	1	0.0162112
'UROC1'	0.195284	1
'URG4'	0.552829	0.000489006
'UQCRQ'	0.726099	0.0266381
'UQCRH'	0.578977	0.0162112
'UQCRFS1'	0.752652	0.364542
'UQCRC2'	1	0.56722
'UQCRC1'	1	1
'UQCRB'	0.807852	0.416667
'UQCR'	0.393244	0.807852
'UPP2'	0.624973	0.0756842
'UPP1'	0.00851985	0.0101852
'UPK3B'	1	0.628193
'UPK3A'	0.213513	9.5205e-07
'UPK2'	0.507042	0.0956503
'UPK1B'	0.116386	0.407571
'UPK1A'	0.578977	0.223071
'UPF3B'	1	1
'UPF3A'	1	1
'UPF2'	0.213513	1
'UPF1'	1	0.462217
'UPB1'	0.591999	1.548e-08
'UNQ9438'	0.00306485	0.000783231
'UNQ9356'	0.0935321	0.0101852
'UNQ9217'	0.390047	0.566901
'UNQ739'	0.0486006	0.0266381
'UNQ5783'	0.304735	1
'UNQ3033'	0.507042	0.453759
'UNKL'	0.731898	0.229671
'UNG2'	0.811588	1
'UNG'	0.507042	0.181585
'UNC93B1'	0.644153	0.234088
'UNC93A'	0.139841	1
'UNC84B'	0.213513	1.1176e-07
'UNC84A'	1	0.00224774
'UNC5D'	0.779475	0.226707
'UNC5CL'	0.762789	0.0756842
'UNC5C'	0.332282	0.168165
'UNC5B'	1	0.000105897
'UNC50'	1	0.153249
'UNC45B'	1	0.668676
'UNC45A'	0.00147976	9.78461e-05
'UNC13D'	0.635946	1
'UNC13B'	0.578977	1
'UNC119'	0.507042	0.475868
'UMPS'	0.158415	1
'UMODL1'	0.691513	0.506098
'UMOD'	0.635946	1
'ULK2'	0.00766193	0.779477
'ULK1'	1	0.0756842
'ULBP3'	0.688689	1
'ULBP2'	0.688689	1
'ULBP1'	0.688689	1
'UIP1'	1	1
'UHRF2'	1	0.187587
'UHRF1'	1	0.218303
'UHMK1'	0.00657586	0.168165
'UGT8'	0.337761	0.0853112
'UGT3A2'	0.622666	1
'UGT3A1'	0.622666	1
'UGT2B7'	0.624973	0.407571
'UGT2B4'	0.457661	0.168165
'UGT2B17'	0.624973	0.407571
'UGT2B10'	0.624973	0.407571
'UGT2A3'	0.624973	0.407571
'UGT2A1'	0.624973	0.407571
'UGT1A8'	0.390047	0.0216081
'UGP2'	1	0.475868
'UGDH'	0.591999	0.435508
'UGCGL2'	1	0.305449
'UGCGL1'	0.635946	1
'UGCG'	0.213513	0.341022
'UFM1'	0.787237	0.116386
'UFD1L'	0.304735	1.009e-08
'UFC1'	0.0818535	0.0782911
'UEV3'	0.578977	0.779082
'UCRC'	0.591999	2.04416e-06
'UCP3'	1	0.234088
'UCP2'	1	0.305449
'UCP1'	0.231799	0.668676
'UCN3'	0.76547	0.181585
'UCN2'	1	1
'UCKL1'	1	0.195284
'UCK2'	0.0163579	0.0853112
'UCK1'	0.591999	1
'UCHL5'	0.0283714	0.708388
'UCHL3'	0.124233	0.0392312
'UCHL1'	0.634089	0.668676
'UBXD8'	0.260563	0.0680751
'UBXD6'	1	0.119917
'UBXD5'	1	0.0318079
'UBXD4'	0.507042	0.013868
'UBXD3'	0.154318	0.0162112
'UBXD2'	0.635946	0.119917
'UBXD1'	1	0.218303
'UBTF'	1	0.337761
'UBTD1'	1	0.00880065
'UBR2'	1	0.0959935
'UBR1'	0.591999	0.00379257
'UBQLN4'	0.120014	0.0550446
'UBQLN3'	1	1
'UBQLN2'	1	1
'UBQLN1'	1	0.456501
'UBPH'	1	0.364542
'UBP1'	0.711475	1
'UBOX5'	1	0.00770367
'UBN1'	0.578977	0.586616
'UBLCP1'	1	1
'UBL7'	0.0112542	0.000732991
'UBL5'	1	0.218303
'UBL4A'	1	1
'UBL3'	0.227031	0.462217
'UBIAD1'	0.213513	0.462217
'UBE4B'	0.591999	0.460545
'UBE4A'	0.507042	0.0853524
'UBE3C'	0.536874	0.000489006
'UBE3B'	0.507042	0.301548
'UBE3A'	0.0216082	0.0317526
'UBE2Z'	0.635946	0.770861
'UBE2W'	1	0.508022
'UBE2V2'	0.762789	1
'UBE2U'	0.00770367	0.00163526
'UBE2T'	0.475877	1
'UBE2S'	0.507042	0.315949
'UBE2R2'	1	0.787237
'UBE2Q2'	0.00147976	0.0894576
'UBE2Q1'	0.364542	0.0633281
'UBE2O'	0.635946	0.32474
'UBE2N'	0.226747	0.0266381
'UBE2M'	0.0259282	0.116386
'UBE2L6'	1	0.429846
'UBE2L3'	0.591999	1.13e-07
'UBE2J2'	0.578977	1
'UBE2J1'	0.227031	0.643084
'UBE2I'	0.711475	0.229671
'UBE2H'	1	0.00305629
'UBE2G2'	1	1
'UBE2G1'	0.304735	0.809718
'UBE2E3'	0.0853524	0.0680751
'UBE2E2'	1	1
'UBE2E1'	1	1
'UBE2D4'	0.552829	0.000489006
'UBE2D3'	0.151543	0.168165
'UBE2D2'	0.691513	0.475868
'UBE2D1'	0.0174719	0.0101009
'UBE2C'	0.635946	0.0731836
'UBE2A'	1	1
'UBE1L2'	0.624973	0.407571
'UBE1L'	1	1
'UBE1DC1'	0.328196	1
'UBE1C'	0.155605	0.00380043
'UBE1'	1	1
'UBD'	1	0.00763275
'UBC'	1	0.364542
'UBASH3A'	0.691513	0.506098
'UBAP2L'	0.475877	0.10953
'UBAP2'	1	0.787237
'UBAP1'	1	0.787237
'UBADC1'	0.591999	1
'UBA52'	1	0.32562
'UBA2'	1	0.81207
'UAP1'	0.00657586	0.168165
'UACA'	5.84891e-05	0.0127128
'U90551'	0.688689	0.00305629
'U87460'	0.0843727	0.0680751
'U80739'	1	0.364542
'U80738'	1	0.0747439
'U79289'	0.301551	0.731896
'U79257'	0.507042	0.0183112
'U75330'	0.47626	1
'U68723'	0.000176657	8.90194e-06
'U66047'	1	1
'U61098'	1	7.37398e-05
'U61089'	1	0.0183112
'U60666'	0.803105	1
'U56244'	0.0301893	3.90971e-05
'U52682'	0.244767	5.6032e-05
'U52076'	0.812405	1
'U44060'	0.805784	0.688365
'U43586'	1	0.694436
'U40992'	0.000518187	0.0022159
'U40372'	0.628193	0.0183112
'U39196'	0.809381	0.0756842
'U32331'	0.56722	0.407571
'U31851'	0.23361	0.153249
'U2AF2'	0.260563	0.226453
'U2AF1L4'	0.578977	0.223071
'U2AF1L2'	1	1
'U2AF1'	1	0.5369
'U29607'	0.0373758	0.0602077
'U28686'	1	1
'U22680'	0.304735	0.10953
'U22029'	1	0.809381
'U16120'	0.381425	1
'U11872'	1	0.0394306
'U03495'	0.507042	1
'TYSND1'	1	1.03667e-05
'TYRP1'	0.327557	0.0427658
'TYROBP'	0.578977	0.223071
'TYRO3'	0.591999	0.0266157
'TYR'	0.337761	0.119917
'TYMS'	0.340895	0.0470618
'TYK2'	1	0.218303
'TXNRD2'	0.0801505	1.6e-09
'TXNRD1'	0.288462	0.0680751
'TXNL6'	1	0.32474
'TXNL5'	0.304735	0.305449
'TXNL4B'	0.0709839	0.000152209
'TXNL4A'	0.81381	0.229671
'TXNL2'	1	0.00124955
'TXNL1'	0.81381	0.752779
'TXNIP'	0.0760081	1
'TXNDC9'	1	0.153249
'TXNDC6'	0.56722	0.688365
'TXNDC5'	0.752652	0.000435603
'TXNDC4'	0.475877	0.229671
'TXNDC3'	0.344574	0.00380043
'TXNDC2'	0.789671	0.731896
'TXNDC14'	1	0.429846
'TXNDC13'	0.0843727	0.0680751
'TXNDC12'	1	0.0940609
'TXNDC11'	1	1
'TXNDC10'	0.814894	1
'TXNDC'	0.00107617	8.83974e-05
'TXN2'	0.591999	2.17027e-06
'TXN'	0.644153	0.229671
'TXLNB'	0.787237	1
'TXLNA'	1	0.0318079
'TXK'	0.339278	1
'TWSG1'	1	0.508022
'TWIST1'	0.00688511	0.0183112
'TUSC5'	0.304735	0.624973
'TUSC4'	0.688689	0.15058
'TUSC3'	0.628193	0.226707
'TUSC2'	0.688689	0.301548
'TULP4'	0.440413	0.440316
'TULP3'	1	0.231799
'TULP2'	1	1
'TULP1'	0.578977	0.0331401
'TUFT1'	0.150588	0.124233
'TUFM'	1	0.809718
'TUBGCP6'	0.213513	1.86365e-06
'TUBGCP5'	1	0.00134114
'TUBGCP3'	0.0818535	1
'TUBGCP2'	1	0.0214126
'TUBG2'	1	0.337761
'TUBG1'	1	0.337761
'TUBE1'	0.47626	1
'TUBD1'	0.635946	0.634089
'TUBB6'	0.260563	0.56722
'TUBB4'	1	0.218303
'TUBB3'	0.260563	0.054219
'TUBB2B'	0.726099	0.000154969
'TUBB2A'	0.726099	0.000154969
'TUBB1'	0.787237	0.0266381
'TUBB'	1	0.0470618
'TUBAL3'	0.76547	0.181585
'TUBA8'	0.213513	1.009e-08
'TUBA6'	0.507042	0.32474
'TUBA4'	0.507042	0.0394306
'TUBA3'	0.507042	0.32474
'TUBA2'	0.304735	0.238331
'TUBA1'	0.507042	0.0394306
'TUB'	1	1
'TTYH2'	0.393244	0.381425
'TTYH1'	0.507042	0.447323
'TTRAP'	1	0.00117667
'TTR'	0.223071	0.694436
'TTPA'	0.792589	0.416667
'TTN'	0.218303	0.170188
'TTLL7'	0.0017893	0.0561043
'TTLL6'	0.635946	0.770861
'TTLL5'	0.00306485	1.03667e-05
'TTLL4'	0.507042	0.0394306
'TTLL3'	1	0.34017
'TTLL2'	0.139841	1
'TTLL12'	0.591999	8.01973e-06
'TTLL11'	0.213513	1
'TTLL10'	0.578977	1
'TTLL1'	0.591999	1.88785e-05
'TTL'	0.440413	0.234088
'TTK'	0.473626	0.566901
'TTF2'	0.00397151	0.244772
'TTF1'	0.591999	0.762789
'TTC9C'	0.578977	0.779082
'TTC9B'	0.507042	0.805784
'TTC8'	0.00117913	1.09087e-06
'TTC7B'	0.0112542	0.000113475
'TTC5'	0.0301893	1.42877e-06
'TTC4'	0.0801505	0.0070829
'TTC3'	0.711475	0.749813
'TTC26'	1	0.158415
'TTC25'	1	0.337761
'TTC23'	5.42325e-06	0.000196727
'TTC22'	0.0801505	0.0070829
'TTC21B'	0.0843727	0.0680751
'TTC21A'	0.796175	0.643084
'TTC19'	0.00306485	1
'TTC18'	1	0.000227203
'TTC17'	0.596058	1
'TTC16'	1	1
'TTC15'	0.0986372	0.0216081
'TTC14'	0.796175	1
'TTC13'	0.301551	0.731896
'TTC12'	0.469767	0.0602077
'TTC1'	0.752652	0.170188
'TTBK2'	0.591999	0.00379257
'TSTA3'	1	1
'TST'	0.591999	2.17027e-06
'TSSK4'	0.0112542	4.8619e-07
'TSSK3'	1	0.0318079
'TSSK1'	0.462217	0.170188
'TSSC4'	0.393244	0.731896
'TSSC1'	0.0986372	0.0216081
'TSR1'	0.304735	0.809718
'TSPYL5'	1	0.416667
'TSPYL4'	0.34073	1
'TSPYL2'	1	1
'TSPYL1'	0.34073	1
'TSPAN9'	1	0.0559184
'TSPAN8'	0.0956503	0.416667
'TSPAN7'	1	1
'TSPAN6'	1	1
'TSPAN5'	0.47626	0.338632
'TSPAN4'	0.578977	0.429846
'TSPAN33'	1	0.000489006
'TSPAN32'	0.393244	0.731896
'TSPAN31'	0.749756	0.00763275
'TSPAN3'	0.00147976	0.0283714
'TSPAN2'	0.00843988	0.098638
'TSPAN16'	1	0.218303
'TSPAN15'	1	0.00203604
'TSPAN14'	0.0709839	0.000774469
'TSPAN13'	0.0146218	0.0183112
'TSPAN12'	0.123317	0.0680751
'TSPAN10'	0.135436	0.251202
'TSPAN1'	1	0.0162112
'TSP50'	0.711475	0.440316
'TSNAXIP1'	1	0.00416144
'TSNAX'	0.18234	0.731896
'TSNARE1'	0.381425	1
'TSN'	1	0.081851
'TSLP'	0.462217	0.170188
'TSKS'	1	0.59633
'TSHZ3'	0.76547	0.364542
'TSHZ2'	0.0324552	0.0101852
'TSHZ1'	0.475393	1
'TSHR'	0.0006226	0.00336252
'TSHB'	0.00843988	0.098638
'TSGA2'	0.691513	0.506098
'TSGA14'	1	0.00380043
'TSGA13'	1	0.00380043
'TSGA10IP'	0.578977	0.296238
'TSGA10'	1	0.153249
'TSG101'	0.578977	0.779082
'TSFM'	0.505818	0.00763275
'TSEN54'	0.635946	1
'TSEN34'	0.507042	0.447323
'TSEN2'	0.578977	0.381425
'TSCOT'	0.213513	0.341022
'TSC22D4'	1	0.814894
'TSC22D3'	1	1
'TSC22D2'	0.465345	1
'TSC22D1'	1	0.0559184
'TSC2'	0.688689	1
'TSC1'	0.591999	1
'TRUB2'	1	0.803105
'TRUB1'	0.0709839	0.000774469
'TRSPAP1'	1	0.0874175
'TRRAP'	1	0.473626
'TRPV6'	0.787237	0.00138197
'TRPV5'	0.787237	0.00138197
'TRPV4'	0.507042	0.301548
'TRPV3'	0.304735	0.632068
'TRPV2'	0.00306485	0.795248
'TRPV1'	0.304735	0.632068
'TRPT1'	0.578977	0.596058
'TRPS1'	0.779082	1
'TRPM8'	0.726099	0.0216081
'TRPM7'	0.591999	0.0983086
'TRPM6'	0.301551	0.0438039
'TRPM5'	1	0.731896
'TRPM4'	1	1
'TRPM3'	0.762789	0.0438039
'TRPM2'	1	0.749813
'TRPM1'	0.0301893	0.0435924
'TRPC7'	0.0747439	0.416667
'TRPC6'	0.332282	0.264512
'TRPC5'	1	1
'TRPC4AP'	0.635946	0.762789
'TRPC4'	0.581807	0.069037
'TRPC3'	0.337761	0.168165
'TRPC1'	0.238331	1
'TRPA1'	1	0.416667
'TROVE2'	0.0283714	0.708388
'TROAP'	0.507042	0.32474
'TRO'	1	1
'TRNT1'	0.231799	1
'TRMU'	0.591999	9.5205e-07
'TRMT5'	5.42325e-06	4.55596e-05
'TRMT12'	0.608889	1
'TRMT1'	1	0.218303
'TRIT1'	1	0.00932564
'TRIP6'	1	0.814894
'TRIP4'	0.0801505	0.00134114
'TRIP13'	1	1
'TRIP12'	1	0.010619
'TRIP11'	0.0112542	0.000113475
'TRIP10'	1	0.218303
'TRIOBP'	0.591999	5.46623e-05
'TRIO'	0.806515	1
'TRIM9'	0.00107617	8.83974e-05
'TRIM8'	0.591999	0.0245373
'TRIM72'	1	0.814894
'TRIM71'	1	0.643084
'TRIM7'	0.135436	0.416667
'TRIM6-TRIM34'	1	1
'TRIM68'	1	0.694436
'TRIM67'	0.301551	0.731896
'TRIM65'	0.635946	1
'TRIM63'	1	0.0559184
'TRIM62'	0.304735	0.00880065
'TRIM61'	0.803105	0.731896
'TRIM60'	0.174831	0.12968
'TRIM6'	1	1
'TRIM59'	0.232512	1
'TRIM58'	0.688689	1
'TRIM56'	1	0.151543
'TRIM55'	0.795248	0.416667
'TRIM54'	0.507042	0.00646385
'TRIM52'	0.135436	0.416667
'TRIM5'	1	1
'TRIM47'	0.635946	1
'TRIM46'	0.508023	0.765481
'TRIM45'	0.00397151	0.244772
'TRIM44'	0.789671	0.688365
'TRIM42'	0.343685	1
'TRIM41'	0.135436	0.416667
'TRIM40'	1	0.0602077
'TRIM4'	1	0.47626
'TRIM39'	1	0.00254205
'TRIM38'	0.340895	0.00138197
'TRIM37'	0.635946	0.634089
'TRIM36'	0.462217	0.170188
'TRIM35'	0.779475	0.226707
'TRIM33'	0.0801505	0.00365534
'TRIM31'	1	0.0602077
'TRIM3'	1	1
'TRIM29'	1	0.12968
'TRIM28'	0.0259282	0.123317
'TRIM26'	1	0.010619
'TRIM25'	0.726099	0.226707
'TRIM24'	1	0.143241
'TRIM23'	0.307428	0.566901
'TRIM22'	1	1
'TRIM21'	0.770861	0.694436
'TRIM2'	0.339278	0.407571
'TRIM17'	1	1
'TRIM16L'	0.00766193	1
'TRIM16'	0.00117913	0.770861
'TRIM15'	1	0.010619
'TRIM14'	0.0301893	0.177882
'TRIM11'	1	1
'TRIM10'	1	0.0602077
'TRIB3'	0.752652	0.00763275
'TRIB2'	0.0225793	0.0427658
'TRIB1'	0.608889	1
'TRIAP1'	1	0.482191
'TRIAD3'	1	0.610694
'TRHR'	0.779082	1
'TRHDE'	0.139841	1
'TRH'	0.399169	1
'TRFP'	0.578977	0.0203528
'TREX1'	1	1
'TRERF1'	1	0.010619
'TREML4'	0.508023	0.0756842
'TREML2'	0.508023	0.0756842
'TREML1'	0.508023	0.0756842
'TREM2'	0.508023	0.0756842
'TREM1'	0.508023	0.0756842
'TREH'	0.507042	0.0956503
'TRDN'	0.47626	1
'TRAT1'	0.149773	1
'TRAPPC6B'	0.0801505	1.16396e-05
'TRAPPC6A'	1	1
'TRAPPC4'	0.507042	0.0956503
'TRAPPC3'	1	0.0162112
'TRAPPC2'	1	1
'TRAPPC1'	0.154318	0.623354
'TRAP1'	1	0.586616
'TRAM2'	0.34017	0.0756842
'TRAM1L1'	0.227659	0.168165
'TRAM1'	1	0.170188
'TRAK2'	1	0.731896
'TRAK1'	0.475877	0.749813
'TRAIP'	1	1
'TRAFD1'	0.507042	1
'TRAF7'	0.688689	1
'TRAF6'	0.779082	1
'TRAF5'	1	0.226707
'TRAF4'	0.507042	0.731896
'TRAF3IP3'	1	0.643084
'TRAF3IP2'	0.814894	0.643084
'TRAF3IP1'	0.0709839	0.00254205
'TRAF3'	0.0112542	3.90971e-05
'TRAF2'	0.591999	0.596058
'TRAF1'	0.0801505	0.456501
'TRADD'	0.260563	0.00657586
'TRA2A'	1	0.0254591
'TPX2'	0.688689	0.301548
'TPTE2'	0.304735	0.238331
'TPT1'	1	0.017354
'TPST2'	0.591999	1.009e-08
'TPST1'	1	1
'TPSD1'	0.711475	0.229671
'TPRKB'	0.688689	0.0394306
'TPR'	0.0283714	0.708388
'TPPP'	1	1
'TPP2'	1	0.251202
'TPP1'	1	1
'TPO'	0.0664745	0.0133189
'TPMT'	0.688689	0.000180058
'TPM4'	1	0.218303
'TPM3'	0.264541	0.10953
'TPM2'	0.578977	1
'TPM1'	1.87619e-05	0.00938289
'TPK1'	1	0.00380043
'TPI1'	1	0.00254205
'TPH2'	0.141849	1
'TPH1'	1	0.668676
'TPD52L3'	0.726099	0.0332033
'TPD52L2'	1	0.195284
'TPD52L1'	0.47626	1
'TPD52'	0.636829	0.170188
'TPCN2'	0.644153	0.12968
'TPCN1'	0.260563	0.42333
'TPBG'	0.809718	0.566901
'TPARL'	0.0602369	0.129166
'TP73L'	0.473626	0.668676
'TP73'	0.304735	1
'TP53RK'	0.213932	0.0266381
'TP53INP2'	0.635946	0.762789
'TP53INP1'	0.779082	0.416667
'TP53I3'	0.507042	0.013868
'TP53I13'	0.507042	1
'TP53I11'	0.770861	1
'TP53BP2'	1	0.779477
'TP53BP1'	0.591999	0.00804622
'TP53'	0.578977	0.151143
'TOX'	0.792589	0.416667
'TOR3A'	0.0332034	0.177882
'TOR2A'	1	1
'TOR1B'	1	1
'TOR1AIP2'	0.0470618	0.168165
'TOR1AIP1'	0.0470618	0.168165
'TOR1A'	1	1
'TOPORS'	0.455164	1
'TOPBP1'	0.32474	1
'TOP3B'	0.591999	5.637e-08
'TOP3A'	0.00306485	0.779477
'TOP2B'	0.812405	1
'TOP2A'	1	0.0127128
'TOP1MT'	1	1
'TOP1'	1	0.0680751
'TOMM70A'	0.344574	1
'TOMM7'	0.726099	0.0288892
'TOMM40L'	0.0818535	0.0782911
'TOMM40'	1	1
'TOMM34'	0.226747	0.0101852
'TOMM22'	0.213513	9.32024e-05
'TOMM20'	0.644153	0.596058
'TOM1L2'	0.00306485	1
'TOM1L1'	0.315949	0.566901
'TOM1'	0.591999	2.17027e-06
'TOLLIP'	0.578977	0.56722
'TOE1'	1	0.0162112
'TOB2'	0.213513	1.88785e-05
'TOB1'	0.635946	0.440316
'TNXB'	1	0.0216081
'TNT'	1	0.234088
'TNS4'	1	0.274632
'TNS3'	0.796175	0.00380043
'TNS1'	0.770861	0.00763275
'TNRC6C'	0.635946	0.251202
'TNRC6B'	0.213513	7.14128e-06
'TNRC6A'	1	0.364542
'TNRC5'	0.578977	0.187587
'TNRC4'	0.218635	0.765481
'TNRC15'	0.507042	0.00483899
'TNR'	0.0173475	0.338632
'TNPO3'	1	0.000489006
'TNPO2'	1	0.218303
'TNPO1'	0.332282	1
'TNP2'	1	0.762789
'TNP1'	1	0.0183112
'TNNT3'	0.393244	0.731896
'TNNT2'	0.301551	1
'TNNI3K'	0.00688511	0.131353
'TNNI3'	0.507042	0.447323
'TNNI1'	0.301551	1
'TNNC2'	0.635946	0.0731836
'TNNC1'	0.578977	0.0602077
'TNMD'	1	1
'TNKS2'	0.036625	0.00134114
'TNKS1BP1'	1	0.264512
'TNKS'	0.586615	0.0602077
'TNK2'	0.688689	1
'TNK1'	0.578977	0.47626
'TNIP3'	0.337761	0.168165
'TNIP2'	0.304735	1
'TNIP1'	1	1
'TNIK'	0.064468	1
'TNFSF9'	1	0.218303
'TNFSF8'	0.622666	1
'TNFSF7'	1	0.218303
'TNFSF5IP1'	0.260563	0.56722
'TNFSF4'	0.0935321	0.338632
'TNFSF18'	0.0935321	0.708388
'TNFSF15'	1	1
'TNFSF14'	1	0.218303
'TNFSF13B'	0.809381	0.181585
'TNFSF12'	0.578977	0.34073
'TNFSF11'	0.762789	0.305449
'TNFSF10'	0.399169	1
'TNFRSF9'	0.591999	1
'TNFRSF8'	0.213513	0.462217
'TNFRSF7'	1	0.0747439
'TNFRSF25'	0.591999	0.608889
'TNFRSF21'	0.231799	0.0101852
'TNFRSF1B'	0.213513	0.625254
'TNFRSF1A'	1	0.123317
'TNFRSF19L'	1	0.105913
'TNFRSF19'	1	0.32562
'TNFRSF17'	1	1
'TNFRSF14'	0.304735	0.632068
'TNFRSF13C'	0.591999	1.88785e-05
'TNFRSF13B'	0.00306485	1
'TNFRSF12A'	1	0.779477
'TNFRSF11B'	1	1
'TNFRSF11A'	0.42333	0.5369
'TNFRSF10D'	1	0.119917
'TNFRSF10C'	1	0.119917
'TNFRSF10B'	1	0.119917
'TNFRSF10A'	1	0.119917
'TNFAIP8L2'	0.227031	0.0999845
'TNFAIP8L1'	1	0.218303
'TNFAIP8'	0.339278	0.566901
'TNFAIP6'	1	0.0756842
'TNFAIP3'	0.814894	1
'TNFAIP2'	0.0112542	3.90971e-05
'TNFAIP1'	1	1
'TNF'	1	0.0470618
'TNC'	0.805784	1
'TMTC4'	0.644153	0.622666
'TMTC3'	0.219915	0.416667
'TMTC2'	0.141849	0.170188
'TMTC1'	0.473626	1
'TMSL8'	1	1
'TMSL3'	1	1
'TMSB4Y'	1	1
'TMSB10'	0.120014	0.749813
'TMPRSS9'	0.635946	1
'TMPRSS6'	0.591999	2.17027e-06
'TMPRSS5'	0.204435	0.081851
'TMPRSS4'	0.635946	0.0731836
'TMPRSS3'	0.691513	0.506098
'TMPRSS2'	1	0.506098
'TMPRSS13'	0.635946	0.0731836
'TMPRSS12'	0.507042	0.814894
'TMPRSS11D'	0.624973	0.407571
'TMPRSS11B'	0.624973	0.407571
'TMPRSS11A'	0.624973	0.407571
'TMPO'	0.036625	0.0266381
'TMPIT'	1	1
'TMOD4'	0.227031	0.0999845
'TMOD3'	0.0760081	0.0245373
'TMOD2'	0.0602369	0.0245373
'TMOD1'	0.154318	0.229671
'TMLHE'	1	1
'TMIE'	0.711475	0.440316
'TMF1'	0.155605	0.00380043
'TMEPAI'	0.803105	0.0266381
'TMEM9B'	1	0.56722
'TMEM99'	0.340895	0.566901
'TMEM98'	1	1
'TMEM97'	1	1
'TMEM95'	0.578977	0.47626
'TMEM93'	0.304735	0.809718
'TMEM92'	0.635946	0.643084
'TMEM9'	0.150588	1
'TMEM87B'	0.440413	0.475868
'TMEM87A'	0.591999	0.00203604
'TMEM86B'	0.507042	0.447323
'TMEM86A'	0.578977	0.779082
'TMEM85'	0.591999	0.00203604
'TMEM83'	0.00150405	0.00241674
'TMEM80'	0.578977	0.601951
'TMEM8'	1	0.765481
'TMEM79'	0.120014	0.0550446
'TMEM77'	5.42325e-06	0.0127128
'TMEM74'	0.779082	1
'TMEM71'	0.803105	1
'TMEM70'	1	0.508022
'TMEM69'	1	0.0162112
'TMEM68'	0.762789	1
'TMEM67'	1	0.416667
'TMEM66'	1	0.226707
'TMEM65'	0.608889	1
'TMEM63C'	0.0184089	3.82292e-06
'TMEM62'	0.591999	0.00932564
'TMEM61'	0.0801505	0.0028274
'TMEM60'	0.616612	0.301184
'TMEM59'	0.0760081	0.0133743
'TMEM56'	0.000155156	0.00101144
'TMEM55B'	0.0301893	4.1722e-06
'TMEM55A'	1	0.416667
'TMEM54'	1	0.0162112
'TMEM53'	0.304735	0.000649762
'TMEM51'	0.0801505	0.152426
'TMEM50B'	0.711475	0.0259291
'TMEM5'	0.106943	0.643084
'TMEM49'	0.635946	0.634089
'TMEM48'	0.154318	0.0133743
'TMEM47'	1	1
'TMEM45B'	0.752652	0.0427658
'TMEM45A'	0.344574	1
'TMEM44'	0.475877	0.711446
'TMEM43'	0.381425	1
'TMEM42'	0.508023	0.643084
'TMEM41A'	0.688689	0.726711
'TMEM40'	0.578977	0.596058
'TMEM4'	0.260563	0.601951
'TMEM39B'	1	0.0318079
'TMEM39A'	0.110859	0.407571
'TMEM38B'	0.508023	0.229671
'TMEM38A'	1	0.218303
'TMEM37'	1	0.0183112
'TMEM35'	1	1
'TMEM34'	0.240895	0.668676
'TMEM33'	0.155605	1
'TMEM32'	1	1
'TMEM31'	1	1
'TMEM30A'	0.636829	0.566901
'TMEM28'	1	1
'TMEM27'	1	1
'TMEM26'	0.00938288	0.0203528
'TMEM25'	0.507042	0.223071
'TMEM24'	0.507042	0.0956503
'TMEM23'	0.0561041	0.0731836
'TMEM22'	0.56722	0.688365
'TMEM20'	1	7.37398e-05
'TMEM2'	0.264541	0.0438039
'TMEM19'	0.0956503	0.170188
'TMEM18'	0.204435	0.0133189
'TMEM17'	1	0.301548
'TMEM16K'	0.508023	0.643084
'TMEM16D'	0.036625	0.170188
'TMEM16C'	0.792589	1
'TMEM16B'	0.581807	0.00763275
'TMEM16A'	0.644153	0.105913
'TMEM151'	0.578977	0.296238
'TMEM150'	0.120014	0.749813
'TMEM15'	1	1
'TMEM14C'	0.688689	0.000631921
'TMEM14B'	0.688689	0.000631921
'TMEM14A'	0.34017	0.0756842
'TMEM149'	0.578977	0.223071
'TMEM148'	0.135436	0.000406486
'TMEM147'	1	1
'TMEM146'	1	0.218303
'TMEM145'	1	0.0940609
'TMEM144'	0.633093	0.407571
'TMEM143'	1	1
'TMEM142A'	1	0.81207
'TMEM141'	0.591999	0.789671
'TMEM140'	0.596058	0.00138197
'TMEM139'	0.536874	0.000489006
'TMEM138'	0.578977	0.779082
'TMEM137'	0.578977	0.437972
'TMEM136'	1	0.12968
'TMEM135'	0.586615	0.15058
'TMEM134'	0.644153	0.251202
'TMEM133'	0.332282	0.264512
'TMEM132E'	0.42333	1
'TMEM132D'	0.192211	0.0266381
'TMEM132B'	0.135436	0.0266381
'TMEM132A'	1	0.264512
'TMEM130'	1	0.482191
'TMEM129'	0.578977	0.688365
'TMEM128'	0.304735	1
'TMEM127'	0.635946	1
'TMEM126B'	0.586615	0.0427658
'TMEM126A'	0.586615	0.0427658
'TMEM125'	0.304735	0.000639938
'TMEM123'	0.340895	0.0394306
'TMEM122'	1	0.264512
'TMEM121'	0.00412438	4.4634e-06
'TMEM12'	1	0.000501154
'TMEM119'	0.749756	0.00380043
'TMEM118'	0.260563	0.0183112
'TMEM117'	0.632068	0.416667
'TMEM116'	0.507042	1
'TMEM115'	0.688689	0.15058
'TMEM113'	0.578977	0.0602077
'TMEM111'	1	0.332282
'TMEM11'	0.154318	0.5369
'TMEM109'	1	0.264512
'TMEM108'	0.328196	1
'TMEM107'	0.154318	0.636128
'TMEM106C'	0.482191	0.170188
'TMEM106B'	0.00688511	0.0183112
'TMEM105'	0.135436	0.158415
'TMEM104'	0.635946	0.56722
'TMEM103'	1	0.636128
'TMEM102'	0.578977	0.34073
'TMEM101'	1	0.468849
'TMEM100'	0.151543	0.170188
'TMEM10'	1	7.37398e-05
'TMEM1'	1	0.749813
'TMEFF2'	0.23467	0.301184
'TMEFF1'	0.539214	0.229671
'TMED8'	0.0760081	0.0017893
'TMED6'	0.507042	0.0329239
'TMED5'	0.0301893	8.83974e-05
'TMED4'	0.688689	0.00646385
'TMED3'	0.000176657	0.0245373
'TMED2'	1	1
'TMED10'	0.0112542	0.000501154
'TMED1'	1	0.218303
'TMCO5'	0.0275623	0.10707
'TMCO4'	0.304735	0.0309464
'TMCO3'	0.304735	1
'TMCO1'	0.0163579	0.0853112
'TMCC3'	0.0373758	0.0183112
'TMCC2'	0.508023	1
'TMCC1'	0.399169	1
'TMC8'	0.635946	0.251202
'TMC7'	1	1
'TMC6'	0.635946	0.251202
'TMC5'	1	1
'TMC4'	0.507042	0.447323
'TMC2'	0.752652	0.00138197
'TMC1'	1	0.0438039
'TMBIM4'	0.0392254	0.0680751
'TM9SF4'	0.688689	0.475868
'TM9SF3'	1	7.37398e-05
'TM9SF2'	1	0.32562
'TM9SF1'	0.0112542	4.8619e-07
'TM7SF4'	0.779082	1
'TM7SF3'	0.0905533	0.643084
'TM7SF2'	0.578977	0.296238
'TM6SF2'	1	0.32562
'TM6SF1'	0.0112542	0.00572649
'TM4SF5'	0.304735	1
'TM4SF4'	0.465345	1
'TM4SF20'	1	0.081851
'TM4SF19'	1	1
'TM4SF18'	0.465345	1
'TM4SF11'	0.507042	0.000774469
'TM4SF1'	0.465345	1
'TM2D3'	0.003462	0.0594891
'TM2D2'	1	0.153249
'TM2D1'	0.0760081	0.00880065
'TLX3'	0.234088	0.301184
'TLX1'	1	0.00020024
'TLR9'	0.578977	0.0602077
'TLR8'	1	1
'TLR7'	1	1
'TLR6'	0.154318	0.456501
'TLR5'	0.304735	1
'TLR4'	0.805784	0.694436
'TLR3'	0.429846	1
'TLR2'	0.339278	0.407571
'TLR10'	0.0203528	1
'TLR1'	0.0203528	1
'TLOC1'	0.0486006	0.668676
'TLN2'	1.87619e-05	0.00938289
'TLN1'	0.578977	1
'TLL2'	1	7.37398e-05
'TLL1'	0.81132	1
'TLK2'	0.393244	0.328196
'TLK1'	0.635946	0.0288892
'TLE6'	1	0.460545
'TLE4'	0.552829	0.0438039
'TLE3'	5.84891e-05	0.0127128
'TLE2'	1	0.460545
'TLE1'	0.731898	0.229671
'TLCD1'	0.507042	0.731896
'TKTL2'	1	1
'TKTL1'	1	1
'TKT'	0.578977	0.0288892
'TK2'	0.0173108	0.0254591
'TK1'	0.635946	0.2886
'TJP3'	1	0.32562
'TJP2'	0.0301893	0.0395481
'TJP1'	0.0301893	0.0435924
'TJAP1'	0.578977	0.0254591
'TITF1'	0.0017893	0.000368078
'TIRAP'	0.536874	0.105913
'TIPRL'	0.00347753	0.338632
'TIPARP'	0.634089	1
'TIP39'	1	1
'TINP1'	0.288462	1
'TINF2'	0.0112542	4.1722e-06
'TINAGL1'	0.578977	0.015778
'TINAG'	0.0339822	0.0101852
'TIMP2'	0.393244	0.42333
'TIMM9'	0.00306485	0.000783231
'TIMM8B'	0.507042	0.0959935
'TIMM8A'	1	1
'TIMM44'	0.635946	0.218303
'TIMM23'	0.33647	0.0394306
'TIMM22'	0.304735	0.468849
'TIMM17B'	1	1
'TIMM17A'	0.475877	1
'TIMM13'	0.635946	1
'TIMM10'	1	0.429846
'TIMELESS'	0.260563	0.796175
'TIMD4'	0.726099	1
'TIGD7'	1	0.586616
'TIGD6'	0.749756	1
'TIGD5'	1	1
'TIGD4'	0.339278	0.407571
'TIGD3'	0.578977	0.296238
'TIGD2'	0.332282	0.168165
'TIGA1'	0.462217	0.170188
'TIFA'	0.149773	0.0853112
'TIE1'	0.304735	0.000639938
'TICAM2'	0.462217	0.170188
'TICAM1'	1	0.218303
'TIAM2'	0.301551	1
'TIAM1'	0.301551	0.506098
'TIAL1'	1	0.00816633
'TIA1'	1	0.462217
'THYN1'	0.369034	0.105913
'THY1'	1	0.0331401
'THUMPD3'	0.789671	1
'THUMPD2'	0.0664745	0.0427658
'THUMPD1'	0.635946	1
'THTPA'	0.0112542	1.644e-07
'THSD4'	5.84891e-05	0.0127128
'THSD3'	0.0112542	0.0006226
'THSD1'	0.260563	0.016595
'THRSP'	1	0.42333
'THRB'	1	1
'THRAP6'	0.601951	1
'THRAP4'	1	0.0488652
'THRAP3'	1	0.0162112
'THRAP2'	0.691513	0.153249
'THRAP1'	0.393244	0.328196
'THRA'	1	0.0488652
'THPO'	1	1
'THOP1'	0.635946	0.806515
'THOC7'	0.155605	0.00380043
'THOC6'	1	0.779477
'THOC5'	0.591999	1.88785e-05
'THOC4'	0.226747	0.251202
'THOC2'	1	1
'THOC1'	1	0.0838116
'THNSL1'	0.0801505	0.110859
'THEX1'	0.586615	0.0288892
'THEM5'	0.0999845	1
'THEM4'	0.0999845	1
'THEM2'	1	0.00117667
'THEG'	0.635946	1
'THEDC1'	0.213513	0.624973
'THBS4'	0.390047	0.566901
'THBS3'	0.508023	0.765481
'THBS2'	0.139841	1
[truncated: 16,942 more rows]
