# Supplementary material for: The genetic basis for inactivation of Wnt pathway in human osteosarcoma
Source: BMC Cancer. 2014 Jun 18;14:450. doi: 10.1186/1471-2407-14-450 (PMC4074405; doi:10.1186/1471-2407-14-450)
Supplement: Additional file 2 — The significant deletion of Wnt signal pathway genes. [file 1471-2407-14-450-S2.csv]

	GENE_SYMBOL	GENE_NAME	CYTOBAND	CHROMOSOMAL_LOCATION	DESCRIPTION	SigLossGeneFre
A_14_P124646	FZD7	frizzled homolog 7 (Drosophila)	hs|q33.1	chr2:202728356-202728415	Homo sapiens frizzled homolog 7 (Drosophila) (FZD7), mRNA.	0.55
A_14_P137024	FZD7	frizzled homolog 7 (Drosophila)	hs|q33.1	chr2:202728446-202728505	Homo sapiens frizzled homolog 7 (Drosophila) (FZD7), mRNA.	0.55
A_14_P134961	FZD5	frizzled homolog 5 (Drosophila)	hs|q33.3	chr2:208456812-208456870	Homo sapiens frizzled homolog 5 (Drosophila) (FZD5), mRNA.	0.55
A_14_P123760	WNT6	wingless-type MMTV integration site family, member 6	hs|q35	chr2:219557270-219557328	Homo sapiens wingless-type MMTV integration site family, member 6 (WNT6), mRNA.	0.55
A_14_P110384	WNT6	wingless-type MMTV integration site family, member 6	hs|q35	chr2:219561022-219561081	Homo sapiens wingless-type MMTV integration site family, member 6 (WNT6), mRNA.	0.55
A_14_P121368	WNT6	wingless-type MMTV integration site family, member 6	hs|q35	chr2:219564400-219564455	Homo sapiens wingless-type MMTV integration site family, member 6 (WNT6), mRNA.	0.55
A_14_P122261	WNT10A	wingless-type MMTV integration site family, member 10A	hs|q35	chr2:219571876-219571934	Homo sapiens wingless-type MMTV integration site family, member 10A (WNT10A), mRNA.	0.55
A_14_P117990	WNT10A	wingless-type MMTV integration site family, member 10A	hs|q35	chr2:219577433-219577492	Homo sapiens wingless-type MMTV integration site family, member 10A (WNT10A), mRNA.	0.55
A_14_P111921	WNT5A	wingless-type MMTV integration site family, member 5A	hs|p14.3	chr3:055478493-055478552	Homo sapiens wingless-type MMTV integration site family, member 5A (WNT5A), mRNA.	0.55
A_14_P124905	WNT5A	wingless-type MMTV integration site family, member 5A	hs|p14.3	chr3:055485685-055485744	Homo sapiens wingless-type MMTV integration site family, member 5A (WNT5A), mRNA.	0.55
A_14_P125821	WNT5A	wingless-type MMTV integration site family, member 5A	hs|p14.3	chr3:055488563-055488618	Homo sapiens wingless-type MMTV integration site family, member 5A (WNT5A), mRNA.	0.55
A_14_P105228	PRICKLE2	prickle-like 2 (Drosophila)	hs|p14.1	chr3:064056403-064056462	Homo sapiens prickle-like 2 (Drosophila) (PRICKLE2), mRNA.	0.55
A_14_P122983	GSK3B	glycogen synthase kinase 3 beta	hs|q13.33	chr3:121044859-121044917	Homo sapiens glycogen synthase kinase 3 beta (GSK3B), mRNA.	0.6
A_14_P101281	GSK3B	glycogen synthase kinase 3 beta	hs|q13.33	chr3:121117576-121117633	Homo sapiens glycogen synthase kinase 3 beta (GSK3B), mRNA.	0.6
A_14_P121901	GSK3B	glycogen synthase kinase 3 beta	hs|q13.33	chr3:121203583-121203636	Homo sapiens glycogen synthase kinase 3 beta (GSK3B), mRNA.	0.6
A_14_P106664	GSK3B	glycogen synthase kinase 3 beta	hs|q13.33	chr3:121295144-121295203	Homo sapiens glycogen synthase kinase 3 beta (GSK3B), mRNA.	0.6
A_14_P202092	MAP3K7	mitogen-activated protein kinase kinase kinase 7	hs|q15	chr6:091282705-091282764	Homo sapiens mitogen-activated protein kinase kinase kinase 7 (MAP3K7), transcript variant A, mRNA.	0.6
A_14_P101412	MAP3K7	mitogen-activated protein kinase kinase kinase 7	hs|q15	chr6:091295537-091295596	Homo sapiens mitogen-activated protein kinase kinase kinase 7 (MAP3K7), transcript variant A, mRNA.	0.6
A_14_P127517	MAP3K7	mitogen-activated protein kinase kinase kinase 7	hs|q15	chr6:091314567-091314626	Homo sapiens mitogen-activated protein kinase kinase kinase 7 (MAP3K7), transcript variant A, mRNA.	0.6
A_14_P133524	MAP3K7	mitogen-activated protein kinase kinase kinase 7	hs|q15	chr6:091338120-091338179	Homo sapiens mitogen-activated protein kinase kinase kinase 7 (MAP3K7), transcript variant A, mRNA.	0.6
A_14_P104131	FZD8	frizzled homolog 8 (Drosophila)	hs|p11.21	chr10:035967516-035967571	Homo sapiens frizzled homolog 8 (Drosophila) (FZD8), mRNA.	0.6
A_14_P202567	FZD8	frizzled homolog 8 (Drosophila)	hs|p11.21	chr10:035967741-035967800	Homo sapiens frizzled homolog 8 (Drosophila) (FZD8), mRNA.	0.6
A_14_P124508	FRAT1	frequently rearranged in advanced T-cell lymphomas	hs|q24.1	chr10:099070522-099070579	Homo sapiens frequently rearranged in advanced T-cell lymphomas (FRAT1), mRNA.	0.55
A_14_P129848	FRAT2	frequently rearranged in advanced T-cell lymphomas 2	hs|q24.1	chr10:099083176-099083235	Homo sapiens frequently rearranged in advanced T-cell lymphomas 2 (FRAT2), mRNA.	0.55
A_14_P200274	SFRP5	secreted frizzled-related protein 5	hs|q24.2	chr10:099516575-099516628	Homo sapiens secreted frizzled-related protein 5 (SFRP5), mRNA.	0.55
A_14_P124087	WNT8B	wingless-type MMTV integration site family, member 8B	hs|q24.31	chr10:102219388-102219447	Homo sapiens wingless-type MMTV integration site family, member 8B (WNT8B), mRNA.	0.55
A_14_P113257	WNT8B	wingless-type MMTV integration site family, member 8B	hs|q24.31	chr10:102222624-102222683	Homo sapiens wingless-type MMTV integration site family, member 8B (WNT8B), mRNA.	0.55
A_14_P138543	WNT8B	wingless-type MMTV integration site family, member 8B	hs|q24.31	chr10:102233200-102233258	Homo sapiens wingless-type MMTV integration site family, member 8B (WNT8B), mRNA.	0.55
A_14_P127337	BTRC	beta-transducin repeat containing	hs|q24.32	chr10:103128976-103129035	Homo sapiens beta-transducin repeat containing (BTRC), transcript variant 2, mRNA.	0.55
A_14_P132303	BTRC	beta-transducin repeat containing	hs|q24.32	chr10:103166019-103166078	Homo sapiens beta-transducin repeat containing (BTRC), transcript variant 2, mRNA.	0.55
A_14_P139506	BTRC	beta-transducin repeat containing	hs|q24.32	chr10:103229156-103229215	Homo sapiens beta-transducin repeat containing (BTRC), transcript variant 2, mRNA.	0.55
A_14_P130251	BTRC	beta-transducin repeat containing	hs|q24.32	chr10:103265617-103265676	Homo sapiens beta-transducin repeat containing (BTRC), transcript variant 2, mRNA.	0.55
A_14_P116259	BTRC	beta-transducin repeat containing	hs|q24.32	chr10:103305813-103305872	Homo sapiens beta-transducin repeat containing (BTRC), transcript variant 2, mRNA.	0.55
A_14_P125103	TCF7L2	transcription factor 7-like 2 (T-cell specific, HMG-box)	hs|q25.2	chr10:114700438-114700494	Homo sapiens transcription factor 7-like 2 (T-cell specific, HMG-box) (TCF7L2), mRNA.	0.55
A_14_P100784	TCF7L2	transcription factor 7-like 2 (T-cell specific, HMG-box)	hs|q25.2	chr10:114780994-114781053	Homo sapiens transcription factor 7-like 2 (T-cell specific, HMG-box) (TCF7L2), mRNA.	0.55
A_14_P131730	TCF7L2	transcription factor 7-like 2 (T-cell specific, HMG-box)	hs|q25.2	chr10:114821504-114821550	Homo sapiens transcription factor 7-like 2 (T-cell specific, HMG-box) (TCF7L2), mRNA.	0.55
A_14_P101901	TCF7L2	transcription factor 7-like 2 (T-cell specific, HMG-box)	hs|q25.2	chr10:114864599-114864658	Homo sapiens transcription factor 7-like 2 (T-cell specific, HMG-box) (TCF7L2), mRNA.	0.55
A_14_P133398	TCF7L2	transcription factor 7-like 2 (T-cell specific, HMG-box)	hs|q25.3	chr10:114915815-114915874	Homo sapiens transcription factor 7-like 2 (T-cell specific, HMG-box) (TCF7L2), mRNA.	0.55
A_14_P118136	CTBP2	C-terminal binding protein 2	hs|q26.13	chr10:126706356-126706415	Homo sapiens C-terminal binding protein 2 (CTBP2), transcript variant 1, mRNA.	0.55
A_14_P136083	CTBP2	C-terminal binding protein 2	hs|q26.13	chr10:126750078-126750137	Homo sapiens C-terminal binding protein 2 (CTBP2), transcript variant 1, mRNA.	0.55
A_14_P126716	CTBP2	C-terminal binding protein 2	hs|q26.13	chr10:126799965-126800024	Homo sapiens C-terminal binding protein 2 (CTBP2), transcript variant 1, mRNA.	0.55
A_14_P122770	CTBP2	C-terminal binding protein 2	hs|q26.13	chr10:126834997-126835056	Homo sapiens C-terminal binding protein 2 (CTBP2), transcript variant 1, mRNA.	0.55
A_14_P103815	CSNK1A1L	casein kinase 1, alpha 1-like	hs|q13.3	chr13:036575382-036575441	Homo sapiens casein kinase 1, alpha 1-like (CSNK1A1L), mRNA.	0.7
A_14_P200656	CSNK1A1L	casein kinase 1, alpha 1-like	hs|q13.3	chr13:036576355-036576414	Homo sapiens casein kinase 1, alpha 1-like (CSNK1A1L), mRNA.	0.7
A_14_P113108	PLCB2	phospholipase C, beta 2	hs|q15.1	chr15:038367388-038367446	Homo sapiens phospholipase C, beta 2 (PLCB2), mRNA.	0.55
A_14_P110460	PLCB2	phospholipase C, beta 2	hs|q15.1	chr15:038384413-038384470	Homo sapiens phospholipase C, beta 2 (PLCB2), mRNA.	0.55
